# Supplementary material for: Effect of whole-body vibration combined with exercise therapy on jump-landing stability after ACL reconstruction: A randomized controlled trial
Source: PLoS One. 2026 Feb 10;21(2):e0341553. doi: 10.1371/journal.pone.0341553 (PMC12890175; doi:10.1371/journal.pone.0341553)
Supplement: S1 Text — (ZIP) [file pone.0341553.s001.zip]

Archive with 5 entries (4 files):
- Supporting Information/
- Supporting Information/S1 Checklist.doc
- Supporting Information/S1 Dataset.xlsx
- Supporting Information/S1 Text.docx
- Supporting Information/S2 Text.docx
