# Supplementary material for: Effect of whole-body vibration combined with exercise therapy on jump-landing stability after ACL reconstruction: A randomized controlled trial
Source: PLoS One. 2026 Feb 10;21(2):e0341553. doi: 10.1371/journal.pone.0341553 (PMC12890175; doi:10.1371/journal.pone.0341553)
Supplement: S1 Text — (ZIP) [file pone.0341553.s001.zip › Supporting Information/S1 Dataset.xlsx]

## Sheet: Sheet1
TTSBSx	YTESTAb
TTSBSy	YTESTPMb
TTSBSz	YTESTPLb
RVTTSBS	YTESTAa
TTSASx	YTESTPMa
TTSASy	YTESTPLa
TTSASz
RVTTSAS
SIBSx
SIBSy
SIBSv
DPSIBS
SIASx
SIASy
SIASv

## Sheet: Sheet2
TTS_B_AP	TTS_B_ML	TTS_B_v	RVTTS_B	TTS_A_AP	TTS_A_ML	TTS_A_v	RVTTS_A	SI_B_AP	SI_B_ML	SI_B_v	DPSI_B	SI_A_AP	SI_A_ML	SI_A_v	DPSI_A	YTEST_A_b	YTEST_PM_b	YTEST_PL_b	YTEST_A_a	YTEST_PM_a	YTEST_PL_a	Group
1719.33	1931.33	470	2619.55	1788	1933	599	2667.37	0.02	0.13	0.12	0.17	0.06	0.12	0.11	0.17	81.63	81.63	77.2	87.33	89.11	84.69	1
1702.67	1627.33	2724	2397.2	1020	1771.33	2342.67	2055.3	0.07	0.1	0.26	0.27	0.03	0.15	0.26	0.29	86.73	85.71	80.61	100.67	97.27	93.53	1
1053.33	1878	1596.67	2166.52	978.67	1899.33	1607.33	2152.13	0.02	0.13	0.2	0.23	0.03	0.13	0.22	0.24	82.95	87.5	76.73	89.77	78.78	84.09	1
866.67	1908.67	1929.33	2122.47	281.33	1868.67	2508.67	1853.71	0.05	0.27	0.21	0.33	0.03	0.14	0.24	0.27	88.13	100.96	92.94	92.94	100	104.48	1
1559.33	2014.67	943.33	2577.2	1238.67	1978.67	1215.33	2351.45	0.06	0.21	0.13	0.24	0.03	0.12	0.13	0.17	82.83	100.99	99.33	84.15	106.93	108.57	1
1307.33	1987.33	753.33	2401.06	693.33	1982	1417.33	2099.29	0.02	0.11	0.15	0.17	0.02	0.12	0.17	0.2	82.81	94.84	91.06	86.59	102.74	94.15	1
1109.33	1842.67	2212.67	2165.76	1080.67	1911.33	1363.33	2241.67	0.03	0.12	0.24	0.26	0.04	0.11	0.18	0.2	75.16	76.18	82.3	82.65	85.03	86.73	1
864	1752.67	2166	1995.72	552	1824.67	2795.33	1900.57	0.03	0.17	0.3	0.34	0.03	0.18	0.33	0.37	95.33	102.15	95.69	101.43	104.3	98.92	1
582	1924	1091.33	1990.11	664	1880.67	1612.67	1987.32	0.04	0.12	0.17	0.2	0.04	0.14	0.18	0.22	83.87	102.15	91.03	86.73	93.54	93.9	1
794.67	1915.33	2236	2095.34	539.33	1920.67	1136.67	1977.96	0.04	0.16	0.21	0.26	0.03	0.14	0.17	0.22	110	94.34	81.34	104	99	93.67	1
551.33	1949.33	1850.67	2009.22	477	1831	2425.5	1868.04	0.02	0.14	0.19	0.23	0.03	0.14	0.23	0.26	116	105	92.67	111.67	105.34	100	1
584.67	1913.33	3662.67	1985.65	194	1805.33	2370	1787.52	0.09	0.17	0.36	0.4	0.06	0.15	0.22	0.27	94.34	94.34	91.34	102	98	87.67	1
454.67	1802	2552	1838.61	169.33	1738	2996	1702.65	0.05	0.15	0.29	0.32	0.06	0.17	0.35	0.39	91.67	115	103.34	99.34	114.67	112.67	1
920.67	1892	914	2124.82	665.33	1842	1206.67	1967.49	0.03	0.11	0.19	0.22	0.03	0.11	0.2	0.23	119.34	71	70.67	144	131.67	109.67	1
326.67	1885.33	1580	1875.77	122	1867.33	1304.67	1817.74	0.04	0.13	0.2	0.23	0.03	0.18	0.19	0.24	105	81.67	79	121.34	95.67	91.67	1
1047.33	1937.33	5201.33	2290.43	1634	1883.33	1816	2473.16	0.05	0.11	0.24	0.3	0.02	0.13	0.16	0.22	83.16	96.62	93.59	81.81	91.91	88.21	2
1418	1983.33	1046	2427.6	1004	1948	1864.67	2219.24	0.03	0.16	0.13	0.23	0.03	0.16	0.18	0.25	93.33	91	92	96.33	94.33	99.66	2
1005.33	1908	1317.33	2164.85	909.33	1890	1535.33	2110.54	0.04	0.09	0.18	0.23	0.03	0.11	0.2	0.24	77.18	80.69	82.8	77.18	91.92	86.31	2
743.33	1896	1273.33	2056.81	911.33	1918	990	2162.15	0.03	0.11	0.18	0.23	0.03	0.13	0.16	0.22	76.23	90.06	89.71	85.1	91.84	93.25	2
1370.67	1926	802	2396.7	1446.67	1936	2031.33	2415.72	0.02	0.1	0.16	0.21	0.02	0.1	0.18	0.22	87.09	91.39	81.72	96.77	102.15	98.92	2
1492	1864	2192.67	2389.33	1183.33	1842.67	2542	2214.63	0.03	0.14	0.18	0.25	0.02	0.17	0.18	0.26	89.25	100	82.22	98.14	107.03	92.58	2
712	1861.33	1457.33	2028.03	890	1838.67	2491.33	2053.08	0.03	0.17	0.2	0.28	0.03	0.16	0.21	0.28	93.39	98.26	95.47	100	102.77	103.81	2
884.67	1887.33	1840.67	2102.23	1258	1846.67	678.67	2236.92	0.02	0.15	0.18	0.26	0.04	0.15	0.15	0.22	68.72	73.87	71.81	73.53	75.59	72.5	2
995.33	1792.67	1565.33	2053.52	1297.33	1882	2240.67	2317.43	0.03	0.14	0.19	0.25	0.03	0.14	0.21	0.27	75.16	78.9	75.84	74.48	74.48	75.84	2
751	1824.5	1656.67	2000.49	1384.67	1880	1596	2383.7	0.04	0.1	0.22	0.26	0.03	0.18	0.19	0.26	112.34	107.34	85.34	123.34	123	105	2
658.67	1862.67	1196.67	2007.92	1017.33	1886	677.33	2146	0.03	0.14	0.21	0.27	0.03	0.16	0.18	0.24	116.67	103.67	85	107.34	116	88.67	2
743.33	1910	1198.67	2070.07	877.33	1909.33	1504.67	2125.53	0.02	0.12	0.17	0.23	0.03	0.13	0.19	0.23	116.34	109	89	105.34	113.67	103.34	2
524.67	1839.33	2069.51	1950.28	812	1858	2193.33	2052.8	0.04	0.16	0.17	0.25	0.05	0.16	0.24	0.3	142	92	106.34	149	124	120.67	2
922.67	2057.33	543.33	2275.48	991.33	2039.33	515.33	2276.16	0.03	0.15	0.15	0.23	0.03	0.14	0.14	0.21	129.34	122	98.67	158.67	114.67	114	2
843.33	1813.33	2275.33	2023.72	455.33	1875.33	2466.67	1975.45	0.06	0.16	0.23	0.3	0.05	0.14	0.21	0.26	92.67	116	103.67	97.7	109.34	115.34	2
